# Supplementary material for: Financial and regulatory interventions to reduce unnecessary caesarean sections: An updated scoping review
Source: PLOS Glob Public Health. 2026 Feb 9;6(2):e0005830. doi: 10.1371/journal.pgph.0005830 (PMC12885279; doi:10.1371/journal.pgph.0005830)
Supplement: S4 Appendix — (XLSX) [file pgph.0005830.s004.xlsx]

## Sheet: Data table of included papers_v
Domain	Variable	Numerator	Denominator	%
Paper examine impact of	Policies	#REF!	#REF!	#REF!	#REF!
Paper examine impact of	Payment system	#REF!	31	#REF!
Paper examine impact of	Insurance	#REF!	31	#REF!
Paper examine impact of	Intervention	#REF!	31	#REF!
Study commencement year	<2000	#REF!	#REF!	#REF!	#REF!
Study commencement year	2000 to 2010	#REF!	31	#REF!
Study commencement year	2011 to 2021	#REF!	31	#REF!
Study commencement year	Not reported	#REF!	31	#REF!
Study design	Retrospective before and after study	#REF!	#REF!	#REF!	#REF!
Study design	Interrupted time series study	#REF!	31	#REF!
Study design	Retrospective cohort study	#REF!	31	#REF!
Study design	Difference in Differences (DID) analysis	#REF!	31	#REF!
Study design	Descriptive study	#REF!	31	#REF!
Study design	Longitudinal study	#REF!	31	#REF!
Country	United States of America	#REF!	#REF!	#REF!	#REF!
Country	Iran (Islamic Republic of)	#REF!	31	#REF!
Country	China (Taiwan)	#REF!	31	#REF!
Country	China	#REF!	31	#REF!
Country	Republic of Korea (South Korea)	#REF!	31	#REF!
Country	Brazil	#REF!	31	#REF!
Country	Georgia	#REF!	31	#REF!
Country	Italy	#REF!	31	#REF!
Country	Spain	#REF!	31	#REF!
Country	Turkiye	#REF!	31	#REF!
Country's income level	High income country	#REF!	#REF!	#REF!	#REF!
Country's income level	Upper middle income country	#REF!	31	#REF!
Country's income level	Lower middle income country	#REF!	31	#REF!
WHO region classification	Western Pacific Region (WPRO)	#REF!	#REF!	#REF!	#REF!
WHO region classification	Region of the Americas (AMRO/PAHO)	#REF!	31	#REF!
WHO region classification	Eastern Mediterranean Region (EMRO)	#REF!	31	#REF!
WHO region classification	European Region (EURO)	#REF!	31	#REF!
Number of births involved	1000 to 10,000	#REF!	#REF!	#REF!	#REF!
Number of births involved	10,000 to 100,000	#REF!	31	#REF!
Number of births involved	100,000 to 1000,000	#REF!	31	#REF!
Number of births involved	>1,000,000	#REF!	31	#REF!
Number of births involved	Not reported	#REF!	31	#REF!
Number of facilities involved	<5	#REF!	#REF!	#REF!	#REF!
Number of facilities involved	5 to 10	#REF!	31	#REF!
Number of facilities involved	10 to 50	#REF!	31	#REF!
Number of facilities involved	50 to 100	#REF!	31	#REF!
Number of facilities involved	>100	#REF!	31	#REF!
Number of facilities involved	Not reported	#REF!	#REF!	#REF!
Type of health facilities involved	Private and public	#REF!	#REF!	#REF!	#REF!
Type of health facilities involved	Public	#REF!	31	#REF!
Type of health facilities involved	Private	#REF!	31	#REF!
Type of health facilities involved	Not reported	#REF!	31	#REF!

## Sheet: Data table of interventions_v
Domain	Variable	Numerator	Denominator*	%
Baseline CS rate	<20%	#REF!	#REF!	#REF!	#REF!
Baseline CS rate	20–29.9%	#REF!	24	#REF!
Baseline CS rate	30–39.9%	#REF!	24	#REF!
Baseline CS rate	40–49.9%	#REF!	24	#REF!
Baseline CS rate	≥50%	#REF!	24	#REF!
Baseline CS rate	Not clear	#REF!	24	#REF!		Single		Multi
Intervention impact	Reduce CS rate	#REF!	#REF!	#REF!	#REF!	#REF!	#REF!	#REF!	#REF!
Intervention impact	Increase CS rate	#REF!	24	#REF!		#REF!	#REF!	#REF!	#REF!
Intervention impact	No change on CS rate	#REF!	24	#REF!		#REF!	#REF!	#REF!	#REF!
Intervention impact	Mixed effects on CS rate	#REF!	24	#REF!		#REF!	#REF!	#REF!	#REF!
Type of interventions	Regulatory and legislative intervention	#REF!	#REF!	#REF!	#REF!	#REF!	#REF!	#REF!	#REF!
Type of interventions	Payment methods for health organisations	#REF!	24	#REF!
Type of interventions	Payment methods for health workers	#REF!	24	#REF!
Type of interventions	Payment methods for health organisations and workers	#REF!	24	#REF!
Type of interventions	Quality improvement project	#REF!	24	#REF!
Intervention implementation level	Regional/state/provincial level	#REF!	#REF!	#REF!	#REF!
Intervention implementation level	National level	#REF!	24	#REF!
Intervention implementation level	Facility level	#REF!	24	#REF!
Target of intervention	Health organisations	#REF!	#REF!	#REF!	#REF!
Target of intervention	Health workers	#REF!	24	#REF!
Target of intervention	Women, health workers, and organisations	#REF!	24	#REF!
Target of intervention	Health workers and organisations	#REF!	24	#REF!
Single or multi-component interventions	Single component intervention	#REF!	#REF!	#REF!	#REF!
Single or multi-component interventions	Multiple component intervention	#REF!	24	#REF!
WHO Health System Building Blocks targeted	Financing	11	#REF!	#REF!	#REF!
WHO Health System Building Blocks targeted	Financing and Leadership & Governance	#REF!	24	#REF!
WHO Health System Building Blocks targeted	Leadership & Governance	#REF!	24	#REF!
Intervention using theoritical framework	No	#REF!	#REF!	#REF!	#REF!
Intervention using theoritical framework	Yes	#REF!	24	#REF!
Outcome reported	CS rate or vaginal birth rate	#REF!	24	#REF!	#REF!
Outcome reported	Elective CS or induced labour	#REF!	24	#REF!
Outcome reported	VBAC rates or repeat CS rate	#REF!	24	#REF!
Outcome reported	Maternal morbidities/mortality	#REF!	24	#REF!
Outcome reported	Neonatal morbidities/mortality	#REF!	24	#REF!
Outcome reported	Costs	#REF!	24	#REF!
Outcome reported	Primary CS rate	#REF!	24	#REF!
Outcome reported	Assisted vaginal birth rates	#REF!	24	#REF!
Outcome reported	CS rate by Robson classification	#REF!	24	#REF!
Outcome reported	Women's satisfaction, experiences, and preferences	#REF!	24	#REF!
Outcome reported	Others *	#REF!	24	#REF!

## Sheet: DataExtraction
Covidence #	Author (year)	Title	Tags	Study aim	Trial/project/policy name (if any)	Type of paper	Sibling studies from reference list search [search from reference list; add Author (year). Title. Journal: link]	Sibling studies from forward reference search [search from "cited by" function on PubMed and Google scholar; add Author (year). Title. Journal: link]	Study design	Data sources	Country	Country's income level (current status)	WHO region classification	Health system level (implementation)	Detailed context of settings [any additional important detail on the context, such as in 2010 stated-wide X policy/intervention implemented]	Study period	Detailed sample size	Type of health facility involved	Description of interventions	Target of intervention	Intervention type: single or multi-component interventions	List of intervention or combination of interventions implemented	Intervention classification based on WHO Health System Building Blocks	Theoritical framework used (if any)	Detailed context of intervention [any additional important detail on the context, such as intervention is implemented xx time]	Comparison/control group (if any)	Extracted description of effectiveness/outcomes of interventions	Primary outcome/s reported	Secondary outcome/s reported	Impact on caesarean section (reduce/increase)	Caesarean section rate baseline	Vaginal birth rate baseline	Outcome: All caesarean rate	Outcome: vaginal birth rate	Outcome: Caesarean section rate by Robson group	Outcome: Emergency caesarean rate	Outcome: Elective caesarean rate	Outcome: Spontaneous vaginal birth rate	Outcome: Assisted vaginal birth rate	Outcome: Any other clinical impact	Outcome: Improvement in quality of care	Outcome: Financial protection, costing, cost-savings, cost-effectiveness of the interventions	Outcome: Effect on providers behaviour or performance	Outcome: Effect on women's behaviour or preferences for caesarean	Outcome: Any other collateral or unexpected impact from intervention	Implication for policymakers	Source of implication for policymakers	Lessons learned	Source of lessons learned
[truncated: 6 more columns]
